# Supplementary material for: Mechanical loading induces the longitudinal growth of muscle fibers via a rapamycin-insensitive mechanism
Source: Sci Adv. 2026 Feb 13;12(7):eaec5134. doi: 10.1126/sciadv.aec5134 (PMC12904167; doi:10.1126/sciadv.aec5134)
Supplement: Supplementary file 2 — Movies S1 and S2 [file sciadv.aec5134_movies_s1_and_s2.zip]

Archive with 2 entries (2 files):
- aec5134_movie_s1.mp4
- aec5134_movie_s2.mp4
