# Supplementary material for: Mechanical loading induces the longitudinal growth of muscle fibers via a rapamycin-insensitive mechanism
Source: Sci Adv. 2026 Feb 13;12(7):eaec5134. doi: 10.1126/sciadv.aec5134 (PMC12904167; doi:10.1126/sciadv.aec5134)
Supplement: Supplementary file 3 — Data S1 [file sciadv.aec5134_data_s1.zip]

Archive with 1 entries (1 files):
- aec5134_data_s1.xlsx
