# Supplementary material for: Mechanical loading induces the longitudinal growth of muscle fibers via a rapamycin-insensitive mechanism
Source: Sci Adv. 2026 Feb 13;12(7):eaec5134. doi: 10.1126/sciadv.aec5134 (PMC12904167; doi:10.1126/sciadv.aec5134)
Supplement: Supplementary file 3 — Data S1 [file sciadv.aec5134_data_s1.zip › aec5134_data_s1.xlsx]

## Sheet: Figure 1
FIGURE 1B
Animal - Leg (L or R)	1 - L	1 - R	2 - L	2 - R	3 - L	3 - R	4 - L	4 - R	5 - L	5 - R	6- L	6 - R	7 - L	7 - R	8 - L	8 - R	9 - L	9 - R	10 - L	10 - R	11 - L	11 - R	12 - L	12 - R	13- L	13 - R	14 - L	14 - R	15 - L	15 - R	16 - L	16 - R	17 - L	17 - R	18- L	18 - R
Vehicle - SHAM	98.5435	95.48	103.368	103.864	116.912	127.626	108.662	104.249	98.6666	90.7733	90.3791	81.1962	100.509	88.354	101.334	103.479	113.379	88.397	97.6219	104.595	108.058	82.4909	96.5859	84.691	101.057	112.168	88.3638	93.2978	104.269	115.911	85.8051	100.919	92.1397	94.3546	119.22	103.281
Vehicle - MOV	174.15	163.972	136.462	168.953	175.891	192.059	233.088	155.392	159.134	234.075	200.589	147.966	134.586	203.199	119.924	114.019	148.737	163.955	145.284	99.9435	138.757	142.838	205.77	187.58	115.72	161.599	144.725	149.604	151.862	154.112
Rapamycin - SHAM	102.198	92.4866	107.972	122.215	121.584	89.5383	96.9338	112.379	117.115	90.6865	97.2546	108.793	114.436	90.4416	94.5186	118.402	94.8816	100.632	92.4132	87.1187	119.215	107.91	92.8722	94.5406	90.0783	101.85	90.6804	100.562	113.213	100.307	117.65	76.0564	98.2784	84.8236
Rapamycin - MOV	118.468	142.796	121.399	131.847	119.851	171.044	123.821	103.921	135.125	145.592	138.449	154.404	147.243	120.568	133.689	144.987	114.421	113.901	136.405	135.938	136.422	123.917	156.131	140.633	155.84	124.435	143.146	148.039	161.327	134.167
FIGURE 1C
Animal - Leg (L or R)	1 - L	1 - R	2 - L	2 - R	3 - L	3 - R	4 - L	4 - R	5 - L	5 - R	6- L	6 - R	7 - L	7 - R	8 - L	8 - R	9 - L	9 - R	10 - L	10 - R	11 - L	11 - R	12 - L	12 - R	13- L	13 - R	14 - L	14 - R	15 - L	15 - R	16 - L	16 - R
Vehicle - SHAM	91.5359	71.0645	100.952	81.9341	145.526	87.3361	69.6054	84.3362	109.377			105.938	125.807		132.088			114.678	113.396			88.3407	109.138			112.884		56.0621
Vehicle - MOV	145.366	137.912	114.178	131.717	144.963	162.876	173.834	139.094	215.459			173.751	117.184			141.602	130.307			155.329	115.813			164.608	165.627			168.281	128.859			140
Rapamycin - SHAM	92.2073	86.0696	128.685	81.1759	145.974			102.093		96.2618	126.519		124.294		86.1994			86.1994	104.235		90.0482		88.6517			81.9285
Rapamycin - MOV	88.3626	121.51	120.673	104.303		115.762	115.651			157.527		125.228	140.111			165.806		117.383	137.851			128.321	119.026		104.643	142.724		107.72
FIGURE 1D
Animal - Leg (L or R)	1 - L	1 - R	2 - L	2 - R	3 - L	3 - R	4 - L	4 - R	5 - L	5 - R	6- L	6 - R	7 - L	7 - R	8 - L	8 - R	9 - L	9 - R	10 - L	10 - R	11 - L	11 - R	12 - L	12 - R	13- L	13 - R	14 - L	14 - R	15 - L	15 - R	16 - L	16 - R
Vehicle - SHAM	77.295	83.8496	92.1098	101.965	124.473	110.391	102.41	112.951	99.2254			91.9706	116.205		112.003			90.0437	103.229			114.364	99.3237			93.7213		74.4713
Vehicle - MOV	91.9194	85.3689	114.222	145.982	134.898	160.614	141.766	152.116	130.952			132.465	84.9184			99.8807	113.629			135.121	97.059			131.773	115.795			102.758	111.378			94.2332
Rapamycin - SHAM	86.4439	101.21	132.963	110.979	102.532			81.464		115.15	84.9573		98.9285		91.6061			100.573	87.5517		97.8576		88.0206			94.2578
Rapamycin - MOV	88.2541	116.381	87.6213	118.136		97.7306	89.9229			103.118		94.9294	93.3343			98.3285		108.958	118.848			108.413	101.394		87.2425			90.1215		103.515
FIGURE 1E
Animal - Leg (L or R)	1 - L	1 - R	2 - L	2 - R	3 - L	3 - R	4 - L	4 - R	5 - L	5 - R	6- L	6 - R	7 - L	7 - R	8 - L	8 - R	9 - L	9 - R	10 - L	10 - R	11 - L	11 - R	12 - L	12 - R	13- L	13 - R	14 - L	14 - R	15 - L	15 - R	16 - L	16 - R
Vehicle - SHAM	114.409	93.5203	123.845	94.2625	112.394	80.1602	73.6923	78.8878	111.758			117.484	105.29		99.4581			108.259	110.061			71.6777	112.288			110.485		82.0688
Vehicle - MOV	156.185	156.397	102.427	83.3412	114.409	94.4746	112.818	103.911	146.324			116.635	144.946			140.068	122.361			116.317	120.983			117.059	135.827			171.454	123.103			146.006
Rapamycin - SHAM	112.394	89.5971	71.5716	75.1767	143.355			124.694		80.9025	132.752		114.621		90.2333			89.279	113.242		97.3374		103.699			89.8091
Rapamycin - MOV	105.82	108.259		91.5057		109.637	131.586			137.099		138.584	148.869			157.67		117.165	127.238			120.877	129.147		127.132			168.803		113.666
FIGURE 1G
Animal - Leg (L or R)	1 - L	1 - R	2 - L	2 - R	3 - L	3 - R	4 - L	4 - R	5 - L	5 - R	6- L	6 - R	7 - L	7 - R	8 - L	8 - R	9 - L	9 - R	10 - L	10 - R	11 - L	11 - R
Vehicle - SHAM		94.9172	105.316			104.021	95.7451			103.343	96.6573			93.7965	106.203			98.2308	101.769		100
Vehicle - MOV		112.286	108.947			107.917	113.496			102.625		97.5139	107.361			109.904	107.297
Rapamycin - SHAM		102.214	89.136			101.534	89.5362			105.609		98.2532		96.7453	100.319			100.641		94.4404	106.365
Rapamycin - MOV	102.997		105.119		98.7016			100.112	106.891			113.19		106.238	109.596		118.147
FIGURE 1H
Animal - Leg (L or R)	1 - L	1 - R	2 - L	2 - R	3 - L	3 - R	4 - L	4 - R	5 - L	5 - R	6- L	6 - R	7 - L	7 - R	8 - L	8 - R	9 - L	9 - R	10 - L	10 - R	11 - L	11 - R
Vehicle - SHAM		98.4872	102.715			98.281	100.517			102.235	97.7655			99.5711	100.429			100.198	99.8017		100
Vehicle - MOV		109.174	98.8325			104.305	108.1			108.411		107.295	103.861			105.349	109.635
Rapamycin - SHAM		104.328	94.2314			97.9206	94.4661			96.4885		92.3974		91.9923	96.8888			107.35		99.5756	111.737
Rapamycin - MOV	92.1446		102.284		112.474			94.3762	108.603			116.495		109.109	118.182		116.167

## Sheet: Figure 1 Absolute Values
SHAM Vehicle					Muscle Mass per Body Mass		Whole Muscle CSA (um^2)		Avg Type II Fiber CSA (um^2)		Fibers per Section		Average Fiber Length (mm)		Average Sarcomere per Fiber
Animal and Leg (L or R)	Experiment Batch	Muscle Mass (mg)	Body Mass at Collection (g)	Muscle Mass per Body Mass	% of Control	Whole Muscle CSA (um^2)	% of Control	Avg Type II Fiber CSA (um^2)	% of Control	Fibers per Section	% of Control	Average Fiber Length (mm)	% of Control	Average Sarcomere per Fiber	% of Control
JCB360 L	1	19.3	25.16	0.767091	98.5435	1.91493e+06	91.5359	1510.32	77.295	1079	114.409
JCB360 R	1	18.7	25.16	0.743243	95.48	1.48667e+06	71.0645	1638.39	83.8496	882	93.5203
JCB361 L	1	20.8	25.85	0.804642	103.368	2.11191e+06	100.952	1799.79	92.1098	1168	123.845
JCB361 R	1	20.9	25.85	0.808511	103.864	1.71406e+06	81.9341	1992.36	101.965	889	94.2625
JCB368 L	1	25.1	27.58	0.91008	116.912	3.0444e+06	145.526	2432.16	124.473	1060	112.394
JCB368	1	27.4	27.58	0.993474	127.626	1.82707e+06	87.3361	2157	110.391	756	80.1602
JCB369 L	1	19.7	23.29	0.845857	108.662	1.45614e+06	69.6054	2001.04	102.41	695	73.6923
JCB369 R	1	18.9	23.29	0.811507	104.249	1.76431e+06	84.3362	2207.02	112.951	744	78.8878
JCB340 L	2	20	26.04	0.768049	98.6666
JCB340 R	2	18.4	26.04	0.706605	90.7733							4.67106	94.9172	1904.88	98.4872
JCB341 L	2	18.7	26.58	0.703536	90.3791							5.18282	105.316	1986.66	102.715
JCB341 R	2	16.8	26.58	0.632054	81.1962
JCB348 L	2	21.5	27.48	0.782387	100.509
JCB348 R	2	18.9	27.48	0.687773	88.354							5.11909	104.021	1900.9	98.281
JCB349 L	2	18.9	23.96	0.788815	101.334							4.7118	95.7451	1944.14	100.517
JCB349 R	2	19.3	23.96	0.805509	103.479
JCB372 L	3	23.6	26.74	0.882573	113.379	2.28817e+06	109.377	1938.83	99.2254	1054	111.758
JCB372 R	3	18.4	26.74	0.688108	88.397
JCB373 L	3	18.2	23.95	0.759916	97.6219
JCB373 R	3	19.5	23.95	0.814196	104.595	2.21622e+06	105.938	1797.07	91.9706	1108	117.484
JCB374 L	3	22.4	26.63	0.841157	108.058	2.63188e+06	125.807	2270.59	116.205	993	105.29
JCB374 R	3	17.1	26.63	0.642133	82.4909
JCB396 L	4	20.3	27	0.751852	96.5859	2.76327e+06	132.088	2188.49	112.003	938	99.4581
JCB396 R	4	17.8	27	0.659259	84.691							5.07115	103.343	2039.1	102.235
JCB397 L	4	19.1	24.28	0.786656	101.057							4.74308	96.6573	1949.96	97.7655
JCB397 R	4	21.2	24.28	0.873147	112.168	2.39906e+06	114.678	1759.42	90.0437	1021	108.259
JCB406 L	5	19.7	28.64	0.687849	88.3638	2.37225e+06	113.396	2017.05	103.229	1038	110.061
JCB406 R	5	20.8	28.64	0.726257	93.2978							4.82074	93.7965	1978.93	99.5711
JCB416 L	5	20.6	25.38	0.811663	104.269							5.45841	106.203	1995.98	100.429
JCB416 R	5	22.9	25.38	0.902285	115.911	1.84809e+06	88.3407	2234.63	114.364	676	71.6777
JCB420 L	6	17.6	26.35	0.667932	85.8051	2.28317e+06	109.138	1940.75	99.3237	1059	112.288
JCB420 R	6	20.7	26.35	0.785579	100.919							5.07222	98.2308	1968.29	100.198
JCB421 L	6	20.8	29	0.717241	92.1397							5.25493	101.769	1960.5	99.8017
JCB421 R	6	21.3	29	0.734483	94.3546	2.36153e+06	112.884	1831.28	93.7213	1042	110.485
JCB452 L	7	18.7	20.15	0.92804	119.22							4.25721	100	1814.73	100
JCB452 R	7	16.2	20.15	0.80397	103.281	1.17282e+06	56.0621	1455.14	74.4713	774	82.0688
16D MOV Vehicle					Muscle Mass per Body Mass		Whole Muscle CSA (um^2)		Avg Type II Fiber CSA (um^2)		Fibers per Section		Average Fiber Length (mm)		Average Sarcomere per Fiber
Animal and Leg (L or R)	Experiment Batch	Muscle Mass (mg)	Body Mass at Collection (g)	Muscle Mass per Body Mass	% of Control	Whole Muscle CSA (um^2)	% of Control	Avg Type II Fiber CSA (um^2)	% of Control	Fibers per Section	% of Control	Average Fiber Length (mm)	% of Control	Average Sarcomere per Fiber	% of Control
JCB362 L	1	30.8	22.72	1.35563	174.15	3.04105e+06	145.366	1796.07	91.9194	1473	156.185
JCB362 R	1	29	22.72	1.27641	163.972	2.88511e+06	137.912	1668.08	85.3689	1475	156.397
	1	27.3	25.7	1.06226	136.462	2.3886e+06	114.178	2231.86	114.222	966	102.427
JCB363 L	1	33.8	25.7	1.31518	168.953	2.75552e+06	131.717	2852.43	145.982	786	83.3412
JCB370 L	1					3.03261e+06	144.963	2635.85	134.898	1079	114.409
JCB370 R	1					3.40736e+06	162.876	3138.34	160.614	891	94.4746
JCB371 L	1	35.9	26.22	1.36918	175.891	3.6366e+06	173.834	2770.05	141.766	1064	112.818
JCB371 R	1	39.2	26.22	1.49504	192.059	2.90984e+06	139.094	2972.3	152.116	980	103.911
JCB398 L	4	48.3	26.62	1.81443	233.088	4.5074e+06	215.459	2558.75	130.952	1380	146.324
JCB398 R	4	32.2	26.62	1.20962	155.392							5.50998	112.286	2177.51	109.174
JCB399 L	4	34.4	27.77	1.23875	159.134							5.34615	108.947	1971.24	98.8325
JCB399 R	4	50.6	27.77	1.82211	234.075	3.63487e+06	173.751	2588.32	132.465	1100	116.635
JCB400 L	4	32.4	20.75	1.56145	200.589	2.45149e+06	117.184	1659.27	84.9184	1367	144.946
JCB400 R	4	23.9	20.75	1.15181	147.966							5.2956	107.917	2080.4	104.305
JCB401 L	4	25.5	24.34	1.04766	134.586							5.5694	113.496	2156.08	108.1
JCB401 R	4	38.5	24.34	1.58176	203.199	2.96231e+06	141.602	1951.63	99.8807	1321	140.068
JCB410 L	5	26.4	28.28	0.933522	119.924	2.72602e+06	130.307	2220.26	113.629	1154	122.361
JCB410 R	5	25.1	28.28	0.887553	114.019							5.2745	102.625	2154.62	108.411
JCB411 L	5	30.3	26.17	1.15781	148.737
JCB411 R	5	33.4	26.17	1.27627	163.955	3.24949e+06	155.329	2640.21	135.121	1097	116.317
JCB417 L	5	29.8	26.35	1.13093	145.284	2.42281e+06	115.813	1896.5	97.059	1141	120.983
JCB417 R	5	20.5	26.35	0.777989	99.9435							5.0118	97.5139	2132.45	107.295
JCB418 L	5	30.6	28.33	1.08013	138.757							5.51791	107.361	2064.2	103.861
JCB418 R	5	31.5	28.33	1.1119	142.838	3.4436e+06	164.608	2574.79	131.773	1104	117.059
JCB422 L	6	36.2	22.6	1.60177	205.77	3.46492e+06	165.627	2262.59	115.795	1281	135.827
JCB422 R	6	33	22.6	1.46018	187.58
JCB423 L	6	22.7	25.2	0.900794	115.72
JCB423 R	6	31.7	25.2	1.25794	161.599	3.52044e+06	168.281	2007.85	102.758	1617	171.454
JCB453 L	7	26.7	23.7	1.12658	144.725	2.69573e+06	128.859	2176.29	111.378	1161	123.103
JCB453 R	7	27.6	23.7	1.16456	149.604							4.67885	109.904	1911.81	105.349
JCB454 L	7	27	22.84	1.18214	151.862							4.56786	107.297	1989.57	109.635
JCB454 R	7	27.4	22.84	1.19965	154.112	2.92879e+06	140	1841.28	94.2332	1377	146.006
SHAM + Rap					Muscle Mass per Body Mass		Whole Muscle CSA (um^2)		Avg Type II Fiber CSA (um^2)		Fibers per Section		Average Fiber Length (mm)		Average Sarcomere per Fiber
Animal and Leg (L or R)	Experiment Batch	Muscle Mass (mg)	Body Mass at Collection (g)	Muscle Mass per Body Mass	% of Control	Whole Muscle CSA (um^2)	% of Control	Avg Type II Fiber CSA (um^2)	% of Control	Fibers per Section	% of Control	Average Fiber Length (mm)	% of Control	Average Sarcomere per Fiber	% of Control
JCB364 L	1	22.1	27.78	0.795536	102.198	1.92898e+06	92.2073	1689.08	86.4439	1060	112.394
JCB364 R	1	20	27.78	0.719942	92.4866	1.80057e+06	86.0696	1977.6	101.21	845	89.5971
JCB365 L	1	23.5	27.96	0.840486	107.972	2.69209e+06	128.685	2598.04	132.963	675	71.5716
JCB365 R	1	26.6	27.96	0.951359	122.215	1.6982e+06	81.1759	2168.49	110.979	709	75.1767
JCB342 L	2	25.8	27.26	0.946442	121.584
JCB342 R	2	19	27.26	0.696992	89.5383							5.03014	102.214	2017.85	104.328
JCB343 L	2	18.2	24.12	0.754561	96.9338							4.38655	89.136	1822.57	94.2314
JCB343 R	2	21.1	24.12	0.874793	112.379
JCB350 L	2	22.6	24.79	0.911658	117.115
JCB350 R	2	17.5	24.79	0.70593	90.6865							4.99667	101.534	1893.93	97.9206
JCB351 L	2	17.7	23.38	0.757057	97.2546							4.40625	89.5362	1827.11	94.4661
JCB351 R	2	19.8	23.38	0.846878	108.793
JCB375 L	3	24.8	27.84	0.890805	114.436	3.05377e+06	145.974	2003.44	102.532	1352	143.355
JCB375 R	3	19.6	27.84	0.704023	90.4416
JCB376 L	3	18.6	25.28	0.735759	94.5186
JCB376 R	3	23.3	25.28	0.921677	118.402	2.13578e+06	102.093	1591.78	81.464	1176	124.694
JCB377 L	3	16.5	22.34	0.738585	94.8816
JCB377 R	3	17.5	22.34	0.783348	100.632	2.01379e+06	96.2618	2249.99	115.15	763	80.9025
JCB402 L	4	19.2	26.69	0.719371	92.4132	2.64678e+06	126.519	1660.03	84.9573	1252	132.752
JCB402 R	4	18.1	26.69	0.678157	87.1187							5.18237	105.609	1924.49	96.4885
JCB412 L	5	23.2	25	0.928	119.215	2.60022e+06	124.294	1933.03	98.9285	1081	114.621
JCB412 R	5	21	25	0.84	107.91							5.0498	98.2532	1836.36	92.3974
JCB424 L	6	16.7	23.1	0.722944	92.8722	1.80329e+06	86.1994	1789.95	91.6061	851	90.2333
JCB424 R	6	17	23.1	0.735931	94.5406							4.99552	96.7453	1807.1	91.9923
JCB425 L	6	17.6	25.1	0.701195	90.0783							5.18004	100.319	1903.28	96.8888
JCB425 R	6	19.9	25.1	0.792829	101.85	1.80329e+06	86.1994	1965.15	100.573	842	89.279
JCB426 L	6	15.6	22.1	0.705882	90.6804	2.1806e+06	104.235	1710.73	87.5517	1068	113.242
JCB426 R	6	17.3	22.1	0.782805	100.562
JCB455 L	7	19.3	21.9	0.881279	113.213	1.88381e+06	90.0482	1912.1	97.8576	918	97.3374
JCB455 R	7	17.1	21.9	0.780822	100.307							4.28449	100.641	1948.11	107.35
JCB456 L	7	19.8	21.62	0.915819	117.65	1.85459e+06	88.6517	1719.89	88.0206	978	103.699
JCB456 R	7	12.8	21.62	0.592044	76.0564							4.02053	94.4404	1807.03	99.5756
JCB457 L	7	16.8	21.96	0.765027	98.2784							4.52817	106.365	2027.73	111.737
JCB457 R	7	14.5	21.96	0.660291	84.8236	1.71394e+06	81.9285	1841.76	94.2578	847	89.8091
16D MOV +Rap					Muscle Mass per Body Mass		Whole Muscle CSA (um^2)		Avg Type II Fiber CSA (um^2)		Fibers per Section		Average Fiber Length (mm)		Average Sarcomere per Fiber
Animal and Leg (L or R)	Experiment Batch	Muscle Mass (mg)	Body Mass at Collection (g)	Muscle Mass per Body Mass	% of Control	Whole Muscle CSA (um^2)	% of Control	Avg Type II Fiber CSA (um^2)	% of Control	Fibers per Section	% of Control	Average Fiber Length (mm)	% of Control	Average Sarcomere per Fiber	% of Control
JCB366 L	1	22.4	24.29	0.92219	118.468	1.84854e+06	88.3626	1724.45	88.2541	998	105.82
JCB366 R	1	27	24.29	1.11157	142.796	2.54199e+06	121.51	2274.04	116.381	1021	108.259
JCB367 L	1	24.4	25.82	0.945004	121.399	2.52447e+06	120.673	1712.09	87.6213
JCB367 R	1	26.5	25.82	1.02634	131.847	2.18201e+06	104.303	2308.32	118.136	863	91.5057
JCB403 L	4	19.9	21.33	0.932958	119.851							5.05416	102.997	1837.85	92.1446
JCB403 R	4	28.4	21.33	1.33146	171.044	2.42174e+06	115.762	1909.62	97.7306	1034	109.637
JCB404 L	4	22.4	23.24	0.963855	123.821	2.41943e+06	115.651	1757.06	89.9229	1241	131.586
JCB404 R	4	18.8	23.24	0.80895	103.921
JCB405 L	4	28.4	27	1.05185	135.125							5.15829	105.119	2040.08	102.284
JCB405 R	4	30.6	27	1.13333	145.592	3.29546e+06	157.527	2014.89	103.118	1293	137.099
JCB413 L	5	26.9	24.96	1.07772	138.449							5.07284	98.7016	2235.38	112.474
JCB413 R	5	30	24.96	1.20192	154.404	2.61977e+06	125.228	1854.89	94.9294	1307	138.584
JCB414 L	5	27.6	24.08	1.14618	147.243	2.93112e+06	140.111	1823.72	93.3343	1404	148.869
JCB414 R	5	22.6	24.08	0.938538	120.568							5.14534	100.112	1875.68	94.3762
JCB419 L	5	28.4	27.29	1.04067	133.689							5.49374	106.891	2158.44	108.603
JCB419 R	5	30.8	27.29	1.12862	144.987	3.46866e+06	165.806	1921.3	98.3285	1487	157.67
JCB427 L	6	22	24.7	0.890688	114.421
JCB427 R	6	21.9	24.7	0.88664	113.901	2.45565e+06	117.383	2129	108.958	1105	117.165
JCB428 L	6	29.2	27.5	1.06182	136.405	2.88383e+06	137.851	2322.25	118.848	1200	127.238
JCB428 R	6	29.1	27.5	1.05818	135.938
JCB429 L	6	24	22.6	1.06195	136.422
JCB429 R	6	21.8	22.6	0.964602	123.917	2.68447e+06	128.321	2118.35	108.413	1140	120.877
JCB458 L	7	27.2	22.38	1.21537	156.131	2.49003e+06	119.026	1981.2	101.394	1218	129.147
JCB458 R	7	24.5	22.38	1.09473	140.633							4.81875	113.19	2114.08	116.495
JCB459 L	7	26.3	21.68	1.2131	155.84	2.18912e+06	104.643	1704.69	87.2425	1199	127.132
JCB459 R	7	21	21.68	0.968635	124.435							4.52278	106.238	1980.02	109.109
JCB460 L	7	23.4	21	1.11429	143.146							4.66574	109.596	2144.68	118.182
JCB460 R	7	24.2	21	1.15238	148.039	2.98578e+06	142.724	1760.94	90.1215	1592	168.803
JCB461 L	7	29.7	23.65	1.25581	161.327							5.02976	118.147	2108.12	116.167
JCB461 R	7	24.7	23.65	1.0444	134.167	2.25349e+06	107.72	2022.65	103.515	1072	113.666

## Sheet: Figure 2
FIGURE 2A
Animal	1	2	3	4	5	6	7	8	9	10	11	12	13	14
Day 0	99.3403	102.644	101.038	96.978	103.423	99.0968	94.6724	102.808	95.4487	96.9081	102.153	98.2609	102.196	105.034
Day 4	98.9251	109.685	103.216	107.31	103.978	110.29
Day 8	111.081	108.841	119.151	107.5	108.913	123.239	112.756	109.773	104.298
Day 16	108.023	107.288	116.979	104.518	114.008	114.004	115.811
FIGURE 2B
Animal	1	2	3	4	5	6	7	8	9	10	11	12	13	14
Day 0	97.0351	101.168	101.981	99.8163	100.285	99.8251	100.047	99.8426	93.0439	98.3169	96.9802	102.89	99.445	109.324
Day 4	97.2288	100.059	95.9905	92.5444	100.968	102.403
Day 8	104.859	100.377	105.088	102.506	101.787	110.953	95.6139	103.302	98.0452
Day 16	95.8634	97.8979	101.149	102.035	99.2354	99.364	100.835
FIGURE 2C
Animal	1	2	3	4	5	6	7	8	9	10	11	12	13	14
Day 0	102.315	101.5	99.0499	97.1353	103.223	99.17	94.8998	102.707	102.281	98.4643	104.981	95.6451	102.959	95.6702
Day 4	99.6189	107.486	105.321	113.636	100.755	105.486
Day 8	105.838	108.404	113.137	104.545	106.868	110.859	105.94	106.109
Day 16	112.174	109.372	115.081	114.424	114.411	114.242

## Sheet: Figure 2 Absolute Values
SHAM = MOV Day 0			Fiber Length (mm)		Sarcomere Length (um)		Sarcomere/Fiber
	Animal and Leg (L or R)	Fiber Length (mm)	% of Control	Sarcomere Length (um)	% of Control	Sarcomere/Fiber	% of Control
Day 4	JCB634 L	4.81285	99.3403	2.36827	97.0351	2035.15	102.315
Day 4	JCB634 R
Day 4	JCB635 L
Day 4	JCB635 R	4.9729	102.644	2.46914	101.168	2018.93	101.5
Day 4	JCB643 L
Day 4	JCB643 R	4.89511	101.038	2.48898	101.981	1970.2	99.0499
Day 4	JCB656 L
Day 4	JCB 656R	4.6984	96.978	2.43615	99.8163	1932.12	97.1353
Day 8	JCB614 L	4.96932	103.423	2.50009	100.285	1997.62	103.223
Day 8	JCB614 R
Day 8	JCB631 L
Day 8	JCB631 R	4.76143	99.0968	2.48863	99.8251	1919.19	99.17
Day 8	JCB647 L
Day 8	JCB647 R	4.54885	94.6724	2.49417	100.047	1836.55	94.8998
Day 8	JCB658 L	4.93973	102.808	2.48907	99.8426	1987.64	102.707
Day 8	JCB658 R
Day 16	JCB610 L	4.51414	95.4487	2.23647	93.0439	2022.62	102.281
Day 16	JCB610 R
Day 16	JCB611 L
Day 16	JCB611 R	4.58316	96.9081	2.36322	98.3169	1947.14	98.4643
Day 16	JCB639 L	4.83121	102.153	2.33109	96.9802	2076.01	104.981
Day 16	JCB639 R
Day 16	JCB648 L	4.64714	98.2609	2.47314	102.89	1891.39	95.6451
Day 16	JCB648 R
Day 16	JCB649 L
Day 16	JCB649 R	4.83322	102.196	2.39034	99.445	2036.02	102.959
Day 16	JCB668 L
Day 16	JCB668 R	4.96746	105.034	2.6278	109.324	1891.89	95.6702
MOV Day 4			Fiber Length (mm)		Sarcomere Length (um)		Sarcomere/Fiber
		Fiber Length (mm)	% of Control	Sarcomere Length (um)	% of Control	Sarcomere/Fiber	% of Control
Day 4	JCB632 L	4.79274	98.9251	2.42391	97.2288	1981.52	99.6189
Day 4	JCB632 R
Day 4	JCB633 L
Day 4	JCB633 R	5.31404	109.685	2.49446	100.059	2138	107.486
Day 4	JCB640 L
Day 4	JCB640 R	5.00062	103.216	2.39304	95.9905	2094.93	105.321
Day 4	JCB641 L
Day 4	JCB641 R	5.19896	107.31	2.30712	92.5444	2260.33	113.636
Day 4	JCB642 L
Day 4	JCB642 R	5.03756	103.978	2.51713	100.968	2004.12	100.755
Day 4	JCB657 L
Day 4	JCB657 R	5.34336	110.29	2.55291	102.403	2098.22	105.486
MOV Day 8			Fiber Length (mm)		Sarcomere Length (um)		Sarcomere/Fiber
		Fiber Length (mm)	% of Control	Sarcomere Length (um)	% of Control	Sarcomere/Fiber	% of Control
Day 8	JCB612 L
Day 8	JCB612 R	5.33727	111.081	2.61412	104.859	2048.22	105.838
Day 8	JCB613 L	5.22965	108.841	2.50239	100.377	2097.9	108.404
Day 8	JCB613 R
Day 8	JCB629 L
Day 8	JCB629 R	5.72499	119.151	2.61985	105.088	2189.49	113.137
Day 8	JCB644 L	5.16519	107.5	2.55547	102.506	2023.21	104.545
Day 8	JCB644 R
Day 8	JCB645 L
Day 8	JCB645 R	5.23307	108.913	2.53755	101.787	2068.16	106.868
Day 8	JCB646 L	5.92142	123.239	2.76604	110.953	2145.39	110.859
Day 8	JCB646 R
Day 8	JCB660 L	5.41773	112.756	2.38365	95.6139
Day 8	JCB660 R
Day 8	JCB661 L
Day 8	JCB661 R	5.27439	109.773	2.5753	103.302	2050.21	105.94
Day 8	JCB675 L	5.01133	104.298	2.44426	98.0452	2053.47	106.109
Day 8	JCB675 R
MOV Day 16			Fiber Length (mm)		Sarcomere Length (um)		Sarcomere/Fiber
		Fiber Length (mm)	% of Control	Sarcomere Length (um)	% of Control	Sarcomere/Fiber	% of Control
Day 16	JCB608 L	5.10883	108.023	2.30424	95.8634	2218.26	112.174
Day 16	JCB608 R
Day 16	JCB609 L
Day 16	JCB609 R	5.07408	107.288	2.35315	97.8979	2162.85	109.372
Day 16	JCB636 L	5.5324	116.979	2.4313	101.149	2275.74	115.081
Day 16	JCB636 R
Day 16	JCB637 L
Day 16	JCB637 R	4.94306	104.518	2.4526	102.035
Day 16	JCB638 L	5.39188	114.008	2.3853	99.2354	2262.74	114.424
Day 16	JCB638 R
Day 16	JCB650 L
Day 16	JCB650 R	5.39168	114.004	2.38839	99.364	2262.5	114.411
Day 16	JCB669 L	5.47715	115.811	2.42374	100.835	2259.14	114.242
Day 16	JCB669 R

## Sheet: Figure 3
FIGURE 3C
Animal	1	2	3	4	5	6	7	8
Sham	0.00478904	0.00470277	0.00240787	0.00527411
MOV	0.0165495	0.015973	0.0158511	0.026986	0.0250803	0.020405	0.0253883	0.0229828
FIGURE 3E
Animal	1	2	3	4	5	6	7	8
Sham	16.8861	16.4587	17.6553	17.2903
MOV	11.8672	12.501	11.7365	9.56512	7.977	9.90061	10.4772	7.9273

## Sheet: Figure 4
FIGURE 4D
Animal	1	2	3	4
Sham	89.3341	100.157	121.052	89.4573
MOV	231.384	130.599	239.965	164.159
FIGURE 4F
Animal	1	2	3	4
Pair	1	2	3	4
Sham	83.2359	131.215	85.3105	100.238
MOV	187.082	211.74	195.503	149.145

## Sheet: Figure 5
FIGURE 5B
Animal	1	2	3
Sham	0	3.7037	10
MOV	68.1777	57.9762	51.1364
FIGURE 5C
Animal	1										2										3
Pair	1	2	3	4	5	6	7	8	9	10	11	12	13	14	15	16	17	18	19	20	21	22	23	24	25	26
MOV-Normal	0	0	4	3.5	3.5	3.66667	3.5	3	2	4	5	2.5	5	3	2	2	0.5	7	0	0	0	0	5	1	0.5	3
MOV-Disarrayed	5	3	5	5	3	6	6	5	6	6	2	6	4.5	3.5	3.5	5	6.5	6	4.5	7	0.5	1	2	8	2.5	2.5

## Sheet: Figure 6
FIGURE 6B
Animal	1	2	3	4	5	6	7	8	9	10
Vehicle - Sham	83.65	98.93	99.78	84.59	105.07	110.79	117.19
Vehicle - MOV	117.02	121.8	113.27	110.11	114.21	133.84	116.34
Rapamycin - Sham	117.62	95.85	97.99	92.61	92.78	92.18	119.07
Rapamycin - MOV	112.07	115.57	128.29	106.18	121.72	104.05	101.4	118.22	128.72	121.29
FIGURE 6C
Animal	1	2	3	4	5	6	7	8	9	10
Vehicle - Sham	89.42	130.73	82.56	87.47	108.06	100.97	100.79
Vehicle - MOV	165.25	170.01	156.9	147.21	146.97	146.11	138.3	171.9
Rapamycin - Sham	101.5	116	85.55	120.08	104.48	83.07	98.94
Rapamycin - MOV	121.03	146.71	118.85	127.76	128.61	133.26	98.49	124.83	131.06	139.41
FIGURE 6D
Animal	1	2	3	4	5	6	7	8	9	10
Vehicle - Sham	81.39	125.09	84.2	87.24	83.67	118.69	119.71
Vehicle - MOV	131.44	149.62	140.15	166.24	142.16	141.79	157.72
Rapamycin - Sham	83.66	124.62	101.02	94.8	91.06	83.39	86.92
Rapamycin - MOV	110.66	112.35	118.09	118.36	119.25	114.01	105.95	134.54	117.89	127.66
FIGURE 6E
Animal	1	2	3	4	5	6	7	8	9	10
Vehicle - Sham	72.97	152.74	85.96	72.29	63.14	53.91	198.99
Vehicle - MOV	1055.1	2334	2926.3	1220.44	1201.64	2455.05	911.66	2084.08
Rapamycin - Sham	14.56	29.38	3	0.05	11.55	24.62	70.41
Rapamycin - MOV	16.48	31.15	8.1	26.26	33.21	45.58	46.49	23.37	134.97	79.9
FIGURE 6G
Animal	1	2	3	4	5	6	7	8	9	10
Vehicle - Sham	109.63	76.56	87.51	116.92	108.46	97.25	103.68
Vehicle - MOV	185.45	182.53	159.7	255.99	146.51	202.44	256.39	237.59
Rapamycin - Sham	88.6	84.81	87.06	122.31	85.23	108.04	117.98
Rapamycin - MOV	123.87	116.81	154.5	197.46	273.78	200.44	189.93	226.66	174.75	167.25

## Sheet: Figure 6 Absolute Values
SHAM VEH				Muscle Mass per Body Mass		Whole Muscle CSA (um^2)		Fibers per Section
Animal and Leg (L or R)	Muscle Mass (mg)	Body Mass at Collection (g)	Muscle Mass per Body Mass	% of Control	Whole Muscle CSA (um^2)	% of Control	Fibers per Section	% of Control
548 L	11.9	20.5	0.580488	89.4229	1.06161e+06	81.3927	980	83.6483
567 L	19.9	23.45	0.848614	130.727	1.63159e+06	125.092	1159	98.927
576 L	13.8	25.75	0.535922	82.5577	1.09821e+06	84.1987	1169	99.7805
582 R	13.4	23.6	0.567797	87.4679	1.13792e+06	87.2427	991	84.5872
590 L	17.6	25.09	0.701475	108.061	1.09131e+06	83.6696	1231	105.073
591 R	15.6	23.8	0.655462	100.973	1.54811e+06	118.692	1298	110.791
9101 L	15.5	23.69	0.654285	100.791	1.56142e+06	119.712	1373	117.193
8D MOV VEH				Muscle Mass per Body Mass		Whole Muscle CSA (um^2)		Fibers per Section
Animal and Leg (L or R)	Muscle Mass (mg)	Body Mass at Collection (g)	Muscle Mass per Body Mass	% of Control	Whole Muscle CSA (um^2)	% of Control	Fibers per Section	% of Control
549 R	24.2	22.56	1.0727	165.246	1.71434e+06	131.436	1371	117.022
556 L	26.2	23.74	1.10362	170.011	1.95145e+06	149.615	1427	121.802
562 L	22	21.6	1.01852	156.901	1.82796e+06	140.148	1327	113.267
568 L	22.4	23.44	0.955631	147.213	2.16831e+06	166.242	1290	110.109
583 L	21.8	22.85	0.954048	146.969	1.85416e+06	142.156	1338	114.206
592 R	23	24.25	0.948454	146.107	1.84939e+06	141.791	1568	133.837
9102 L	20.2	22.5	0.897778	138.301
9105 R	26	23.3	1.11588	171.899	2.05718e+06	157.722	1363	116.339
SHAM RAP				Muscle Mass per Body Mass		Whole Muscle CSA (um^2)		Fibers per Section
Animal and Leg (L or R)	Muscle Mass (mg)	Body Mass at Collection (g)	Muscle Mass per Body Mass	% of Control	Whole Muscle CSA (um^2)	% of Control	Fibers per Section	% of Control
550 L	13	19.73	0.658895	101.501	1.09115e+06	83.6574	1378	117.62
569 L	19.3	25.63	0.753024	116.002	1.62537e+06	124.615	1123	95.8542
577 L	13.8	24.85	0.555332	85.5477	1.31756e+06	101.016	1148	97.9881
578 R	17.5	22.45	0.77951	120.082	1.23644e+06	94.7966	1085	92.6107
584 R	16	23.59	0.678253	104.484	1.18769e+06	91.0584	1087	92.7814
593 L	13.6	25.22	0.539255	83.071	1.08761e+06	83.3857	1080	92.1839
9103 R	15.8	24.6	0.642276	98.9413	1.13372e+06	86.9212	1395	119.071
8D MOV RAP				Muscle Mass per Body Mass		Whole Muscle CSA (um^2)		Fibers per Section
Animal and Leg (L or R)	Muscle Mass (mg)	Body Mass at Collection (g)	Muscle Mass per Body Mass	% of Control	Whole Muscle CSA (um^2)	% of Control	Fibers per Section	% of Control
551 R	18	22.91	0.785683	121.033	1.44331e+06	110.657	1313	112.072
570 R	22	23.1	0.952381	146.712	1.46543e+06	112.353	1354	115.571
579 R	18.1	23.46	0.771526	118.852	1.54024e+06	118.088	1503	128.289
580 L	19	22.91	0.829332	127.757	1.54374e+06	118.357	1244	106.182
581 R	17.8	21.32	0.834897	128.614	1.55538e+06	119.249	1426	121.717
585 L	20	23.12	0.865052	133.259	1.48702e+06	114.008	1219	104.048
594 R	15.6	24.4	0.639344	98.4896	1.38193e+06	105.951	1188	101.402
9104 L	18.5	22.83	0.810337	124.831	1.75486e+06	134.543	1385	118.217
9106 R	19.1	22.45	0.85078	131.061	1.5376e+06	117.886	1508	128.716
9107 L	21.9	24.2	0.904959	139.407	1.66502e+06	127.655	1421	121.29

## Sheet: Figure 7 
FIGURE 7B
Animal	1	2	3	4	5	6	7	8	9
Vehicle - Sham	6.82	0	0	0	2.27	8.33	3.57
Vehicle - MOV	18.84	87.5	43.95	72.76	62.5	45.71
Rapamycin - Sham	14.29	0	3.13	21.88	0	0
Rapamycin - MOV	40.65	57.92	79.76	88.33	22.9	30	40.46	97.5	34.47
FIGURE 7C
Animal	1	2	3	4	5	6	7	8	9
Pair	1	2	3	4	5
Vehicle - Normal	2.65	2.44	1.42	3.08	1.5
Vehicle - Disarrayed	4.15	3.56	3.79	4.42	4.25
Pair	1	2	3	4	5	6	7	8
Rapamycin - Normal	2.55	1.38	0.88	2.65	1	2.4	2.54	0.8
Rapamycin - Disarrayed	4.55	4.31	4.65	5.7	1.8	5.7	5.15	2.8
FIGURE 7D
Animal	1	2	3	4	5	6	7	8
Vehicle - Sham	0.0125687	0.0100922	0.0161876	0.0167802	0.0158652	0.0145811	0.0301446
Vehicle - MOV	0.0382781	0.105136	0.0939879	0.0757309	0.12859	0.0996595
Rapamycin - Sham	0.0295939	0.0168917	0.0210436	0.02031	0.0105836	0.0189486
Rapamycin - MOV	0.0766303	0.092157	0.09236	0.0910048	0.0997953	0.0492269	0.0927096	0.0308831

[truncated: 3 more sheets: Figure 8, Supplemental Figure 1, Supplemental Figure 4]
